# Supplementary material for: Cellular Stress Response Gene Expression During Upper and Lower Body High Intensity Exercises
Source: PLoS One. 2017 Jan 31;12(1):e0171247. doi: 10.1371/journal.pone.0171247 (PMC5283744; doi:10.1371/journal.pone.0171247)
Supplement: S1 File — Table A.xlsx. Individual physical characteristic of PAM and EAG.Table B.xlsx. The raw data and basic statistics of lower and upper body WAnTs.Table C.xlsx. Individual results and basic statistics of genes expression (PAM and EAG).Table D.*.PZF. Statistics and results used for analysis of genes expression. (ZIP) [file pone.0171247.s001.zip]

Archive with 5 entries (4 files):
- S1_File/
- S1_File/Table A. Individual physical characteristic of PAM and EAG.xlsx
- S1_File/Table B. Individual results lower and upper body WAnTs.xlsx
- S1_File/Table C. Individual results and basic statistics of genes expression (PAM and EAG).xlsx
- S1_File/Table D. Statistics and results used for analysis of genes expression.pzf
