# Supplementary material for: Cellular Stress Response Gene Expression During Upper and Lower Body High Intensity Exercises
Source: PLoS One. 2017 Jan 31;12(1):e0171247. doi: 10.1371/journal.pone.0171247 (PMC5283744; doi:10.1371/journal.pone.0171247)
Supplement: S1 File — Table A.xlsx. Individual physical characteristic of PAM and EAG.Table B.xlsx. The raw data and basic statistics of lower and upper body WAnTs.Table C.xlsx. Individual results and basic statistics of genes expression (PAM and EAG).Table D.*.PZF. Statistics and results used for analysis of genes expression. (ZIP) [file pone.0171247.s001.zip › S1_File/Table A. Individual physical characteristic of PAM and EAG.xlsx]

## Sheet: Physical characteristics
Number	Group	Age (years)	Body mass (kg)	Height (cm)	BMI (kg/m²)
1	EAG	20.19	70	173	23.3887
2	EAG	18.75	72.9	171	24.9307
3	EAG	18.76	58.5	168	20.727
4	EAG	18.2	58.2	167	20.8684
5	EAG	18.1	68.4	172	23.1206
6	EAG	22.13	78.5	177	25.0567
7	EAG	23.42	66.8	170	23.1142
8	EAG	21.3	71.5	170	24.7405
9	EAG	18.57	58	162	22.1003
10	EAG	23.11	72	175	23.5102
11	EAG	21.45	67	170	23.1834
12	EAG	21.12	65.5	172	22.1403
13	EAG	22.76	71	174	23.4509
14	EAG	20.39	72.5	178	22.8822
1	PAM	18.07	76.5	178	24.1447
2	PAM	19.16	81	181	24.7245
3	PAM	21.01	79	176	25.5036
4	PAM	20.48	67	180	20.679
5	PAM	20.57	81	185	23.6669
6	PAM	19.7	66	175	21.551
7	PAM	19.79	67	172	22.6474
8	PAM	20.98	72	182	21.7365
9	PAM	22.9	85	181	25.9455
10	PAM	20.02	80	180	24.6914
11	PAM	20.5	64	178	20.1995
12	PAM	20.73	73	173	24.3911
13	PAM	19.3	65	172	21.9713
14	PAM	20.86	75	173	25.0593
	EAG	20.5893	67.9143	171.357	23.0867	Mean
		1.87886	6.1444	4.14371	1.32519	SD
	PAM	20.2907	73.6786	177.571	23.3508	Mean
		1.12113	6.98242	4.1457	1.86248	SD
