# Supplementary material for: Cellular Stress Response Gene Expression During Upper and Lower Body High Intensity Exercises
Source: PLoS One. 2017 Jan 31;12(1):e0171247. doi: 10.1371/journal.pone.0171247 (PMC5283744; doi:10.1371/journal.pone.0171247)
Supplement: S1 File — Table A.xlsx. Individual physical characteristic of PAM and EAG.Table B.xlsx. The raw data and basic statistics of lower and upper body WAnTs.Table C.xlsx. Individual results and basic statistics of genes expression (PAM and EAG).Table D.*.PZF. Statistics and results used for analysis of genes expression. (ZIP) [file pone.0171247.s001.zip › S1_File/Table B. Individual results lower and upper body WAnTs.xlsx]

## Sheet: Lower body WAnT
Number	Group	Absolute mean power (W)	Relative mean power (W/kg)	Absolute peak power (W)	Relative peak power (W/kg)
1	EAG	633.144	9.04492	799.431	11.4204
2	EAG	631.43	8.66159	781.145	10.7153
3	EAG	549.373	9.39099	645.887	11.0408
4	EAG	497.43	8.5469	620.973	10.6696
5	EAG	501.144	7.32667	652.916	9.54555
6	EAG	705.602	8.98856	875.545	11.1534
7	EAG	581.259	8.70148	740.802	11.0898
8	EAG	617.144	8.63139	846.859	11.8442
9	EAG	459.544	7.92317	577.373	9.9547
10	EAG	584.001	8.11113	761.488	10.5762
11	EAG	533.43	7.96164	699.43	10.4393
12	EAG	533.03	8.13786	713.487	10.8929
13	EAG	622.859	8.77266	907.774	12.7855
14	EAG	709.945	9.79234	927.888	12.7985
1	PAM	661.773	8.65063	864.345	11.2986
2	PAM	676.002	8.3457	808.345	9.97957
3	PAM	726.059	9.19062	961.717	12.1736
4	PAM	637.259	9.51132	804.202	12.003
5	PAM	686.802	8.47903	901.831	11.1337
6	PAM	668.802	10.1334	840.916	12.7412
7	PAM	489.487	7.30578	651.83	9.72881
8	PAM	552.344	7.67145	701.259	9.73971
9	PAM	704.288	8.28574	921.831	10.8451
10	PAM	662.287	8.27859	818.631	10.2329
11	PAM	497.83	7.77859	641.43	10.0223
12	PAM	405.372	5.55305	514.516	7.04816
13	PAM	526.058	8.09321	634.63	9.76354
14	PAM	643.659	8.58212	813.602	10.848
	EAG	582.81	8.57081	753.643	11.0662	Mean
		75.5051	0.642805	109.449	0.927684	SD
	PAM	609.859	8.27566	777.077	10.5399	Mean
		97.156	1.07756	128.942	1.40167	SD

## Sheet: Upper body WAnT
Number	Group	Absolute mean power (W)	Relative mean power (W/kg)	Absolute peak power (W)	Relative peak power (W/kg)
1	EAG	531.201	7.58859	621.487	8.87839
2	EAG	497.373	6.82267	634.744	8.70706
3	EAG	374.058	6.39415	460.172	7.86619
4	EAG	372.229	6.39569	457.315	7.85765
5	EAG	432.344	6.32081	562.401	8.22224
6	EAG	511.887	6.52085	650.973	8.29265
7	EAG	447.201	6.69463	637.944	9.55007
8	EAG	515.43	7.20881	682.402	9.54408
9	EAG	367.658	6.33893	494.344	8.52317
10	EAG	528.858	7.34525	644.744	8.95478
11	EAG	471.544	7.03797	670.63	10.0094
12	EAG	486.001	7.41987	622.973	9.51104
13	EAG	520.973	7.33764	695.202	9.79157
14	EAG	600.23	8.27904	765.83	10.5632
1	PAM	453.373	5.92644	581.773	7.60487
2	PAM	521.887	6.44305	703.373	8.68362
3	PAM	489.316	6.19387	702.802	8.89623
4	PAM	430.515	6.4256	577.202	8.61495
5	PAM	430.515	5.315	567.202	7.00249
6	PAM	444.573	6.73595	582.63	8.82773
7	PAM	294.401	4.39404	352.229	5.25716
8	PAM	345.544	4.79922	401.201	5.57224
9	PAM	492.573	5.79497	621.43	7.31094
10	PAM	466.63	5.83287	619.145	7.73931
11	PAM	265.258	4.14465	331.087	5.17323
12	PAM	364.344	4.99101	433.944	5.94444
13	PAM	394.858	6.07474	515.373	7.92881
14	PAM	444.973	5.93297	600.687	8.00916
	EAG	475.499	6.97892	614.369	9.01939	Mean
		69.2522	0.582799	90.3734	0.830628	SD
	PAM	417.054	5.64317	542.148	7.32608	Mean
		75.4787	0.794698	119.427	1.339	SD
