# Supplementary material for: Cellular Stress Response Gene Expression During Upper and Lower Body High Intensity Exercises
Source: PLoS One. 2017 Jan 31;12(1):e0171247. doi: 10.1371/journal.pone.0171247 (PMC5283744; doi:10.1371/journal.pone.0171247)
Supplement: S1 File — Table A.xlsx. Individual physical characteristic of PAM and EAG.Table B.xlsx. The raw data and basic statistics of lower and upper body WAnTs.Table C.xlsx. Individual results and basic statistics of genes expression (PAM and EAG).Table D.*.PZF. Statistics and results used for analysis of genes expression. (ZIP) [file pone.0171247.s001.zip › S1_File/Table C. Individual results and basic statistics of genes expression (PAM and EAG).xlsx]

## Sheet: HSF1
EAG	Qtrest	Qt5min	Qt30min		2^fold changes				Qtrest	Qt5min	Qt30min		2^fold changes
number	lower body				5/rest	30/rest		number	upper body				5/rest	30/rest
1	0.09776	0.3025	0.33511		3.09431	3.42788		1	0.0987519	0.142447	0.254594		1.44247	2.57812
2	1.07836	2.28737	1.46227		2.12116	1.35601		2	1.08925	2.27024	1.85207		2.08421	1.70031
3	0.63364	1.02909	0.63865		1.62409	1.00791		3	0.640043	1.08233	1.47873		1.69103	2.31036
4	0.11826	0.391	0.54154		3.30627	4.57923		4	0.119452	0.274497	0.415913		2.29797	3.48185
5	0.01287	0.02463	0.04251		1.91375	3.30303		5	0.0130004	0.0263373	0.0401562		2.02589	3.08885
6	0.18856	0.39226	0.50269		2.08029	2.66594		6	0.190465	0.603216	0.343865		3.16706	1.80539
7	0.75182	1.08764	1.75388		1.44668	2.33285		7	0.759414	1.03213	1.10787		1.35912	1.45885
8	1.41835	2.41968	2.6842		1.70598	1.89248		8	1.43268	1.81006	2.28183		1.26341	1.5927
9	1.26634	2.38393	2.1569		1.88254	1.70326		9	1.27913	1.50173	2.64676		1.17402	2.06919
10	0.17258	0.53178	0.4548		3.08135	2.6353		10	0.174319	0.392742	0.506989		2.25301	2.9084
11	0.10383	0.3537	0.18392		3.40653	1.77136		11	0.104878	0.25985	0.214559		2.47764	2.04579
12	1.5845	2.60845	2.20571		1.64623	1.39205		12	1.60051	4.18578	2.19165		2.61528	1.36935
13	0.8331	0.99044	1		1.18886	1.20034		13	0.84151	1.66869	1.35574		1.98297	1.61108
14	1.32254	1.97325	2.85069		1.49202	2.15547		14	1.3359	2.61942	2.45345		1.96079	1.83655
mean					2.14215	2.24451							1.98535	2.13263
SD					0.753764	1.00362							0.566363	0.653979
PAM	Qtrest	Qt5min	Qt30min		2^fold changes				Qtrest	Qt5min	Qt30min		2^fold changes
number	lower body				5/rest	30/rest		number	upper body				5/rest	30/rest
1	0.0329703	0.11499	0.11499		3.48768	3.48768			0.0333033	0.0714826	0.0817385		2.14641	2.45437
2	0.0560967	0.137028	0.137028		2.4427	2.4427			0.0566634	0.073172	0.129714		1.29135	2.28921
3	0.565674	1.59419	1.59419		2.81821	2.81821			0.571388	0.880167	0.861754		1.5404	1.50818
4	0.168426	0.467275	0.467275		2.77435	2.77435			0.170128	0.245089	0.395559		1.44062	2.32507
5	0.0157811	0.0312488	0.0312488		1.98014	1.98014			0.0159405	0.0576387	0.0357374		3.61586	2.24192
6	0.16347	0.307203	0.307203		1.87926	1.87926			0.165121	0.224452	0.397441		1.35931	2.40696
7	0.075164	0.139311	0.139311		1.85342	1.85342			0.0759233	0.210699	0.17993		2.77515	2.36989
8	0.037598	0.071484	0.071484		1.90127	1.90127			0.0379778	0.111441	0.0990537		2.93438	2.6082
9	2.20783	4.02735	4.02735		1.82412	1.82412			2.23013	3.82207	6.26892		1.71383	2.81101
10	0.0397246	0.0920878	0.0920878		2.31815	2.31815			0.0401259	0.0863716	0.0652278		2.15252	1.62558
11	0.0060062	0.0138633	0.0138633		2.30817	2.30817			0.00606687	0.0134281	0.0112382		2.21335	1.85238
12	0.207887	0.358975	0.358975		1.72678	1.72678			0.209986	0.842272	0.617418		4.01107	2.94027
13	0.00253971	1.726e-05	0.006615		0.00679604	2.60463			0.00256537	0.00965615	0.00901367		3.76404	3.5136
14	0.0374212	0.0658388	0.0658388		1.7594	1.7594			0.0377992	0.0886556	0.149464		2.34544	3.95417
mean					2.07717	2.26273							2.37884	2.49292
SD					0.783169	0.517634							0.9182	0.66683

## Sheet: HSPA1A
EAG	Qtrest	Qt5min	Qt30min		2^fold changes				Qtrest	Qt5min	Qt30min		2^fold changes
number	lower body				5/rest	30/rest		number	upper body				5/rest	30/rest
1	0.574801	1.43168	0.677757		2.49074	1.17912		1	0.580607	0.782546	0.684553		1.34781	1.17903
2	0.309211	0.78609	0.570361		2.54225	1.84457		2	0.312334	0.768845	0.77737		2.46161	2.48891
3	1.0848	3.24367	2.00175		2.99012	1.84527		3	1.09575	2.74905	1.36842		2.50882	1.24884
4	0.378929	0.759116	0.655965		2.00332	1.7311		4	0.382757	1.12886	0.700019		2.94928	1.82889
5	2.53857	5.41387	2.18693		2.13265	0.861481		5	2.56421	3.37917	5.58788		1.31782	2.17918
6	2.3761	4.82357	2.8763		2.03004	1.21051		6	2.4001	3.09178	2.95082		1.28819	1.22946
7	1.82828	4.77256	2.40758		2.61041	1.31685		7	1.84675	5.19886	4.11173		2.81514	2.22647
8	2.19972	2.99583	4.37825		1.36192	1.99037		8	2.22193	4.05401	3.87005		1.82454	1.74175
9	8.9138	13.1051	10.7693		1.4702	1.20816		9	9.00384	14.2231	14.0838		1.57967	1.5642
10	1.2751	2.38276	2.90072		1.86869	2.2749		10	1.28798	1.12113	2.73717		0.870455	2.12517
11	1.71196	4.33261	1.42814		2.53079	0.834213		11	1.72925	3.42998	4.99667		1.9835	2.88949
12	1.15583	2.62511	2.37825		2.2712	2.05762		12	1.1675	1.39399	1.46034		1.194	1.25083
13	0.89677	1.96265	1.45415		2.18858	1.62154		13	0.905828	1.47361	1.72364		1.62681	1.90283
14	1.30938	2.3804	1.45415		1.81795	1.11056		14	1.32261	2.66517	1.82123		2.01509	1.377
mean					2.16492	1.50616							1.84162	1.80229
SD					0.451885	0.461235							0.641906	0.53051
PAM	Qtrest	Qt5min	Qt30min		2^fold changes				Qtrest	Qt5min	Qt30min		2^fold changes
number	lower body				5/rest	30/rest		number	upper body				5/rest	30/rest
1	3.02578	8.39927	5.22692		2.7759	1.72746			3.05635	5.27972	8.48411		1.72746	2.7759
2	1.86695	4.61521	3.97177		2.47206	2.12741			1.88581	4.01188	3.66183		2.12741	1.94179
3	2.9207	5.48439	6.67018		1.87776	2.28376			2.9502	6.73755	5.53978		2.28376	1.87776
4	4.15075	6.14402	6.30091		1.48022	1.51802			4.19268	6.36456	6.20608		1.51802	1.48022
5	4.98033	9.79451	12.4454		1.96664	2.49891			5.03063	12.5711	9.89345		2.49891	1.96664
6	3.73041	8.55658	10.8438		2.29374	2.90686			3.76809	10.9533	8.64301		2.90686	2.29374
7	0.980299	2.38487	2.25998		2.4328	2.30539			0.990201	2.2828	2.00492		2.30539	2.02476
8	1.831	3.72022	5.5571		2.0318	3.03501			1.84949	5.61323	3.7578		3.03501	2.0318
9	5.02583	12.6164	10.2931		2.51032	2.04803			5.0766	10.397	7.04439		2.04803	1.38762
10	1.25846	4.73426	1.82363		3.76195	1.4491			1.27117	1.84206	2.57021		1.4491	2.02192
11	1.28117	1.43989	3.78423		1.12389	2.95374			1.29411	3.82246	1.45444		2.95374	1.12389
12	0.675078	1.71713	0.672837		2.5436	0.99668			0.681897	0.628376	1.73448		0.921511	2.5436
13	2.86791	5.31691	9.28615		1.85393	3.23795			2.89688	9.37995	4.36052		3.23795	1.50525
14	1.25846	4.73426	1.82363		3.76195	1.4491			1.27117	1.84206	3.08208		1.4491	2.4246
mean					2.34904	2.18124							2.17588	1.95711
SD					0.745956	0.692673							0.702779	0.465536

## Sheet: HSPB1
EAG	Qtrest	Qt5min	Qt30min		2^fold changes				Qtrest	Qt5min	Qt30min		2^fold changes
number	lower body				5/rest	30/rest		number	upper body				5/rest	30/rest
1	0.238612	0.344945	0.603164		1.44563	2.5278		1	0.241022	0.348429	0.622388		1.44563	2.58229
2	1.94584	3.58729	3.35882		1.84357	1.72616		2	1.96549	3.62353	3.09275		1.84357	1.57352
3	0.263269	0.393947	0.413246		1.49637	1.56967		3	0.265929	0.397926	0.417421		1.49637	1.56967
4	0.250411	0.688554	0.500108		2.7497	1.99715		4	0.25294	0.565509	0.50516		2.23575	1.99715
5	0.171757	0.415187	0.368357		2.4173	2.14464		5	0.173491	0.419381	0.274097		2.4173	1.57989
6	1.93014	3.46914	4.34676		1.79735	2.25204		6	1.94964	3.50418	2.39067		1.79735	1.22621
7	0.0232005	0.0421555	0.0624157		1.81701	2.69027		7	0.0234349	0.0425813	0.0630461		1.81701	2.69027
8	0.230389	0.450037	0.406817		1.95338	1.76578		8	0.232716	0.454583	0.413957		1.95338	1.7788
9	1.28597	2.8841	2.16216		2.24274	1.68135		9	1.29896	2.91323	2.184		2.24274	1.68135
10	1.24876	3.0748	2.85025		2.46229	2.28247		10	1.26137	3.10586	2.87904		2.46229	2.28247
11	1.15673	3.38296	1.91349		2.92458	1.65422		11	1.16842	1.41713	1.93282		1.21286	1.65422
12	1.98549	4.57998	4.17044		2.30673	2.10046		12	2.00554	4.02624	4.21256		2.00756	2.10046
13	0.15634	0.435815	0.260666		2.78761	1.6673		13	0.15792	0.340217	0.263299		2.15437	1.6673
14	0.323509	0.826969	0.808241		2.55625	2.49836		14	0.326776	0.835322	0.816405		2.55625	2.49836
mean					2.20004	2.03983							1.97446	1.92014
SD					0.47954	0.372348							0.40271	0.446139
PAM	Qtrest	Qt5min	Qt30min		2^fold changes				Qtrest	Qt5min	Qt30min		2^fold changes
number	lower body				5/rest	30/rest		number	upper body				5/rest	30/rest
1	0.0343704	0.0593605	0.0554589		1.72708	1.61357		1	0.0347175	0.0788929	0.0631143		2.27242	1.81794
2	0.0152997	0.0334467	0.0385649		2.1861	2.52063		2	0.0154542	0.0297784	0.03232		1.92688	2.09134
3	0.0271987	0.0906798	0.0588143		3.33398	2.1624		3	0.0274734	0.04471	0.04471		1.62739	1.62739
4	0.00267156	0.0061611	0.00617853		2.30618	2.31271		4	0.00269854	0.00893174	0.00714539		3.30984	2.64787
5	0.399759	0.697923	0.612736		1.74586	1.53277		5	0.403797	0.516631	0.947653		1.27943	2.34686
6	0.333843	0.665623	0.680152		1.99382	2.03734		6	0.337215	0.906773	0.947861		2.68901	2.81085
7	0.463643	0.67298	1.26316		1.4515	2.72442		7	0.468327	1.24678	1.24678		2.66221	2.66221
8	1.17838	1.38665	1.44154		1.17675	1.22333		8	1.19028	2.37674	1.18837		1.99679	0.998397
9	2.15278	3.35083	4.64995		1.55651	2.15998		9	2.17453	3.77674	5.3366		1.73681	2.45414
10	1.01553	3.98914	1.87082		3.92815	1.84222		10	1.02578	1.80406	0.0563769		1.75871	0.0549598
11	0.126909	0.366251	0.314317		2.88593	2.47672		11	0.128191	0.160609	0.284874		1.25289	2.22226
12	1.1924	2.10539	1.72481		1.76567	1.4465		12	1.20444	1.39483	1.39483		1.15807	1.15807
13	0.31288	0.592655	0.787593		1.89419	2.51724		13	0.31604	0.536613	0.536613		1.69793	1.69793
14	1.32086	3.59188	1.93599		2.71934	1.4657		14	1.33421	1.65942	1.86938		1.24375	1.40112
mean					2.19079	2.00254							1.90087	1.85652
SD					0.774539	0.482723							0.637702	0.771061

## Sheet: NF-kB
2^x-fold
gymnasts	upper		lower		control	lower body		upper body
	5/rest	30/rest	5/rest	30/rest		5/rest	30/rest	5/rest	30/rest
1	0.939864	0.946616	0.995303	0.119372	1	1.8481	0.944931	0.961191	0.89
2	0.700321	0.470275	0.83261	0.984126	2	1.21313	0.580101	1.07532	0.950001
3	0.966754	0.674632	0.156752	1.9994	3	0.260616	0.706353	0.928171	0.359994
4	0.895707	0.502753	1.33577	1.32011	4	1.25321	0.728427	0.719679	1.09807
5	0.821592	0.464406	0.94985	0.110569	5	1.32405	1.005	0.86791	0.43
6	0.52506	0.431398	0.759776	0.527543	6	1.06516	0.531513	0.732081	0.989999				`
7	0.931862	0.142394	1.15495	0.771786	7	1.07841	1.01162	0.918528	1.28811
8	0.391612	0.505586	0.821176	0.0386271	8	1.34567	1.05846	0.961442	0.73
9	0.788978	0.939767	0.494986	0.406545	9	1.20428	1.0395	1.16017	0.400001
10	0.615186	0.848581	0.679393	0.43401	10	1.70795	1.09513	0.749121	0.92
11	0.292935	0.71468	1.71293	1.08795	11	0.639016	0.655325	1.02367	0.716
12	0.542071	0.458259	2.27752	0.72944	12	1.17841	0.317278	1.46728	0.3
13	1.86309	0.725338	1.17459	0.675014	13	1.20428	1.01049	1.13806	0.46
14	1.25211	0.933497	0.34924	0.890094	14	1.27161	1.04901	1.10848	0.646112
mean	0.823367	0.625584	0.978204	0.721042		1.18528	0.838081	0.986506	0.72702
SD	0.393362	0.23945	0.548672	0.529831		0.387334	0.247039	0.200778	0.307017

## Sheet: IL6
EAG	Qtrest	Qt5min	Qt30min		2^fold changes				Qtrest	Qt5min	Qt30min		2^fold changes
number	lower body				5/rest	30/rest		number	upper body				5/rest	30/rest
1	0.0126432	0.0286564	0.0155709		2.26655	1.23157		1	0.0127696	0.0186911	0.0149507		1.46372	1.1708
2	0.0134597	0.0261782	0.0281292		1.94493	2.08989		2	0.0135943	0.0203408	0.0222637		1.49628	1.63773
3	0.00826998	0.0241769	0.0164089		2.92346	1.98415		3	0.00835268	0.0252752	0.0166001		3.026	1.9874
4	0.00501338	0.01362	0.00764997		2.71674	1.52591		4	0.00506352	0.0117179	0.00978133		2.31419	1.93173
5	0.024184	0.084126	0.0398706		3.47858	1.64863		5	0.0244259	0.0933511	0.0335856		3.82182	1.375
6	0.00237658	0.00632898	0.00671343		2.66306	2.82483		6	0.00240034	0.00656985	0.00291945		2.73705	1.21626
7	0.00214735	0.00680998	0.00598963		3.17134	2.78931		7	0.00216882	0.0067806	0.00290094		3.1264	1.33757
8	0.00978595	0.0343142	0.0105683		3.50648	1.07995		8	0.00988381	0.0190908	0.0135155		1.93153	1.36744
9	0.0067774	0.0188193	0.0104258		2.77677	1.53832		9	0.00684517	0.0305353	0.007847		4.46085	1.14636
10	0.00590709	0.0133072	0.00790459		2.25276	1.33815		10	0.00596616	0.0136435	0.0122622		2.28681	2.05529
11	0.00847005	0.0281641	0.0128512		3.32514	1.51725		11	0.00855475	0.0174797	0.0144921		2.04328	1.69404
12	0.00225503	0.00631299	0.00316473		2.79951	1.40341		12	0.00227758	0.00391806	0.00393695		1.72027	1.72857
13	0.00422382	0.00896126	0.00655222		2.1216	1.55126		13	0.00426605	0.0130832	0.00877106		3.06681	2.05601
14	0.00241931	0.00864229	0.00527213		3.57222	2.17919		14	0.0024435	0.00322821	0.00515749		1.32114	2.1107
mean					2.8228	1.76442							2.48687	1.62964
SD					0.53917	0.540194							0.933439	0.357503
PAM	Qtrest	Qt5min	Qt30min		2^fold changes				Qtrest	Qt5min	Qt30min		2^fold changes
number	lower body				5/rest	30/rest		number	upper body				5/rest	30/rest
1	0.00138808	0.00574276	0.00213768		4.13719	1.54003		1	0.00138808	0.00430247	0.00300537		3.09958	2.16512							control	Qtrest	Q15min	Qt30min		Qtrest	Q15min	Qt30min
2	0.00336322	0.0268774	0.00539027		7.99157	1.60271		2	0.00336322	0.00879562	0.00654758		2.61523	1.94682							lower body					upper body
3	0.00729276	0.0163204	0.0087428		2.23789	1.19883		3	0.00729276	0.0192566	0.0114878		2.6405	1.57523							1	0.00138808	0.00574276	0.00213768		0.00138808	0.00430247	0.00300537
4	0.00351153	0.00871505	0.00403093		2.48184	1.14792		4	0.00351153	0.0066442	0.00612043		1.89211	1.74295							2	0.00336322	0.0268774	0.00539027		0.00336322	0.00879562	0.00654758
5	0.00167177	0.00462447	0.0027789		2.76622	1.66225		5	0.00167177	0.0039901	0.00199275		2.38676	1.192							3	0.00729276	0.0163204	0.0087428		0.00729276	0.0192566	0.0114878
6	0.00120741	0.0032794	0.00290084		2.71606	2.40253		6	0.00120741	0.00388526	0.00203228		3.21785	1.68318							4	0.00351153	0.00871505	0.00403093		0.00351153	0.0066442	0.00612043
7	0.564619	1.43348	1.05689		2.53885	1.87186		7	0.564619	1.56609	1.12415		2.77371	1.99099							5	0.00167177	0.00462447	0.0027789		0.00167177	0.0039901	0.00199275
8	0.000736206	0.00359448	0.00144973		4.88244	1.96919		8	0.000736206	0.00245364	0.00115895		3.33282	1.57421							6	0.00120741	0.0032794	0.00290084		0.00120741	0.00388526	0.00203228
9	0.00449533	0.0103506	0.00854234		2.30253	1.90027		9	0.00449533	0.0153259	0.00684848		3.4093	1.52347							7	0.564619	1.43348	1.05689		0.564619	1.56609	1.12415
10	0.0605613	0.116584	0.070466		1.92505	1.16355		10	0.0605613	0.132037	0.0910451		2.18021	1.50335							8	0.000736206	0.00359448	0.00144973		0.000736206	0.00245364	0.00115895
11	0.0022602	0.00413828	0.00804964		1.83093	3.56147		11	0.0022602	0.00862016	0.00386187		3.81389	1.70864							9	0.00449533	0.0103506	0.00854234		0.00449533	0.0532591	0.00684848
12	0.00271256	0.00739108	0.00471019		2.72476	1.73644		12	0.00271256	0.00925852	0.00408985		3.41321	1.50775							10	0.0605613	0.116584	0.070466		0.0605613	0.132037	0.0910451
13	0.00559543	0.014573	0.00701669		2.60444	1.254		13	0.00559543	0.0222265	0.0105011		3.97226	1.87673							11	0.0022602	0.00413828	0.00804964		0.0022602	0.00862016	0.00386187
14	0.00264487	0.00884833	0.00494361		3.34547	1.86913		14	0.00264487	0.00796141	0.00467732		3.01013	1.76845							12	0.00271256	0.00739108	0.00471019		0.00271256	0.00925852	0.00408985
mean					3.17752	1.77716							2.98268	1.69706							13	0.00559543	0.014573	0.00701669		0.00559543	0.0222265	0.0105011
SD					1.61409	0.627967							0.602177	0.247477							14	0.00264487	0.00884833	0.00494361		0.00264487	0.00796141	0.00467732

## Sheet: il10
EAG	Qtrest	Qt5min	Qt30min		2^fold changes				Qtrest	Qt5min	Qt30min		2^fold changes
number	lower body				5/rest	30/rest		number	upper body				5/rest	30/rest
1	0.00302065	0.00585965	0.00588004		1.93986	1.94662		1	0.00305085	0.00608738	0.00639823		1.9953	2.09719
2	0.00476019	0.00809385	0.011759		1.70032	2.47028		2	0.00480779	0.0136186	0.0277914		2.83261	5.7805
3	0.00508191	0.0115194	0.00965707		2.26675	1.90028		3	0.00513272	0.0162027	0.0224066		3.15675	4.36543
4	0.00355076	0.010282	0.0164803		2.89571	4.64135		4	0.00358627	0.00736467	0.0102003		2.05358	2.84426
5	0.100367	0.363487	0.247344		3.62159	2.46441		5	0.10137	0.197657	0.216935		1.94985	2.14003
6	0.00457988	0.0161444	0.0157154		3.52506	3.4314		6	0.00462568	0.00814017	0.014792		1.75978	3.19779
7	0.0153428	0.0419143	0.0175275		2.73186	1.14239		7	0.0154962	0.0488897	0.0181435		3.15495	1.17083
8	0.00272725	0.00652253	0.0131583		2.39161	4.82476		8	0.00275453	0.00777101	0.0064075		2.82118	2.32617
9	0.00526496	0.0146839	0.00533855		2.78898	1.01398		9	0.00531761	0.0132674	0.00972994		2.49499	1.82976
10	0.00702475	0.0140927	0.0200106		2.00615	2.84858		10	0.007095	0.0261053	0.0236593		3.67939	3.33464
11	0.0370291	0.0849054	0.137551		2.29294	3.71468		11	0.0373994	0.0640626	0.0956319		1.71293	2.55704
12	0.168463	0.428245	0.582588		2.54207	3.45826		12	0.170147	0.387514	0.481376		2.27752	2.82917
13	0.490193	0.913274	0.845748		1.86309	1.72534		13	0.495095	1.07663	0.568766		2.17459	1.1488
14	0.00189715	0.0042726	0.00746245		2.25211	3.9335		14	0.00191613	0.00450144	0.0070627		2.34924	3.68593
mean					2.48701	2.82256							2.45805	2.80768
SD					0.580135	1.21815							0.591128	1.24344
PAM	Qtrest	Qt5min	Qt30min		2^fold changes				Qtrest	Qt5min	Qt30min		2^fold changes
number	lower body				5/rest	30/rest		number	upper body				5/rest	30/rest
1	0.000860408	0.00122285	0.00186163		1.42125	2.16366		1	0.00305085	0.0147867	0.00220531		4.84675	0.722849
2	3.21251e-05	6.66474e-05	5.39808e-05		2.07462	1.68033		2	0.00480779	0.00541867	0.0110497		1.12706	2.29829
3	0.00724184	0.0220374	0.0212433		3.04306	2.93341		3	0.00513272	0.0190291	0.0133853		3.70741	2.60784
4	0.000847978	0.0018368	0.00291019		2.1661	3.43192		4	0.00358627	0.00367657	0.0140427		1.02518	3.9157
5	0.0177325	0.0233765	0.0349971		1.31828	1.97361		5	0.10137	0.200341	0.256839		1.97633	2.53368
6	0.00120747	0.00313859	0.00356371		2.59932	2.95139		6	0.00462568	0.00980333	0.0251555		2.11933	5.43822
7	0.0542177	0.0986886	0.129873		1.82023	2.3954		7	0.0154962	0.0976305	0.0881884		6.30029	5.69097
8	0.00347614	0.00650891	0.0151538		1.87245	4.35937		8	0.00275453	0.00497875	0.00731408		1.80748	2.65529
9	0.00871561	0.0276347	0.0261551		3.17072	3.00095		9	0.00531761	0.0161771	0.0153844		3.04218	2.8931
10	0.576618	1.32219	1.54197		2.29301	2.67415		10	0.7095	0.995823	1.38204		1.40356	1.94791
11	0.0204078	0.0471333	0.0898334		2.30957	4.40191		11	0.0373994	0.0708168	0.0474265		1.89353	1.26811
12	0.0371348	0.0584904	0.104755		1.57508	2.82094		12	0.170147	0.0838282	0.117761		0.49268	0.692113
13	0.0991764	0.17376	0.129832		1.75203	1.3091		13	0.495095	0.21939	0.269562		0.443128	0.544466
14	0.0214928	0.0706561	0.0645462		3.28743	3.00315		14	0.191613	0.256262	0.0467136		1.3374	0.243792
mean					2.19308	2.79281							2.25159	2.38945
SD					0.636	0.888515							1.68655	0.972939
